# Supplementary material for: Spatial and Sex-Specific Growth Variations of Migratory Coilia nasus in the Middle and Lower Yangtze, China
Source: Biology (Basel). 2025 Sep 7;14(9):1211. doi: 10.3390/biology14091211 (PMC12467153; doi:10.3390/biology14091211)
Supplement: Supplementary file 1 [file biology-14-01211-s001.zip]

Archive with 1 entries (1 files):
- biology-3801252-supplementary.xlsx
