# Supplementary material for: Spatial and Sex-Specific Growth Variations of Migratory Coilia nasus in the Middle and Lower Yangtze, China
Source: Biology (Basel). 2025 Sep 7;14(9):1211. doi: 10.3390/biology14091211 (PMC12467153; doi:10.3390/biology14091211)
Supplement: Supplementary file 1 [file biology-14-01211-s001.zip › biology-3801252-supplementary.xlsx]

## Sheet: Sheet1
Supplementary Table S1. Water Temperature (°C) during Coilia nasus sampling in the middle and lower Yangtze River, China.
site	2025-05-30	2025-05-31	2025-06-01	2025-06-02	2025-06-03
Chongming	20.1	20.3	21	20.7	21.3
Taizhou	23.4	23	23.9	23.1	22.9
Anqing	22.2	22	22.5	23.1	23.2
Hukou	23	22.8	22.7	22.9	22.8
